# Supplementary material for: Association between cervical spine clinical active range of motion and pain or disability in people with neuromusculoskeletal neck pain: A systematic review and meta-analysis
Source: PLoS One. 2026 Jul 24;21(7):e0353504. doi: 10.1371/journal.pone.0353504 (PMC13399312; doi:10.1371/journal.pone.0353504)
Supplement: S1 Table — (XLSX) [file pone.0353504.s009.xlsx]

## Sheet: Sheet1
#	Author, Publication year	Country	year	type of pub (article/ thesis/ abstract)	Number of participants	Female %	Mean age	Type of neck pain specified by author	Patient-reported Outcome Measures	Active Range of Motion measure	Type of Statistical Analysis in paper	Disability & Sagittal AROM (r)	Disability & Transverse AROM (r)	Disability & Coronal AROM (r)	Disability & Total AROM (r)	Pain & Sagittal AROM (r)	Pain & Transverse AROM (r)	Pain & Coronal AROM (r)	Pain & Total AROM (r)	Risk of Bias score (out of 11)
1	Vernon 1997	Canada	1997	Article published in peer reviewed journal	44	0.65	36.4	Chronic whiplash patients	NDI, VPRS-5	Cap goniometer	Pearson's r	-0.58	-0.577616	-0.581309	-0.579644					6
2	Hermann 2001	USA	2001	Article published in peer reviewed journal	80	0.6	45.7	MSK NP (any duration)	NDI, VAS	CROM	Spearman's ρ				-0.54				-0.4	6
3	Kasch 2001	Denmark	2001	Article published in peer reviewed journal	141	0.4751	35.6	Acute Whiplash injury	VAS	CROM	Pearson's r								-0.5	9
4	Wlodyka-Demaille 2002	France	2002	Article published in peer reviewed journal	101	0.683	49	MSK NP (any durantion)	NDI French, VAS	Tape measure	Spearman's ρ	-0.406	-0.247							3
5	Chiu 2005	Hong Kong	2005	Article published in peer reviewed journal	218	0.683	43.5	Chronic NP	NPQ Chinese, VPRS	MCRU	Pearson's r				-0.2				-0.08	7
6	Lee 2007	Hong Kong	2007	Article published in peer reviewed journal	120	0.592	40	MSK NP (any durantion)	NPQ, NPRS	MCRU	Spearman's ρ				-0.31				-0.27	4
7	Rodriquez 2008	USA	2008	Article published in peer reviewed journal	30	0.666	NR	Chronic NP	NDI, NPRS	CROM	Spearman's ρ				-0.22				-0.16	5
8	Telci 2010	Türkiye	2010	Conference abstract only.	66	NR	50.59	Cervical spondylosis, any duration	NDI, VAS	Universal goniometer	Pearson's r								-0.34	2
9	Williams 2011	England	2011	Thesis	599	0.63	40	Acute whiplash injury, grade I to III	NDI, VAS	CROM	Spearman's ρ	-0.405194	-0.374016	-0.343734	-0.454				-0.344	8
10	Fernandez-Perez 2012	Spain	2012	Article published in peer reviewed journal	20	0.5	28.7	acute and subacute Whiplash II/III	NDI, NPRS	CROM	Spearman's ρ	-0.581769	-0.693745	-0.728231	-0.67238					6
11	Howell 2012	Canada	2012	Article published in peer reviewed journal	35	0.7714	42.3	Chronic mechanical NP	NDI	CROM	Pearson's r				-0.58					5
12	Saavedra-Hernandez 2012	Spain	2012	Article published in peer reviewed journal	97	0.7113	39.3	Chronic mechanical NP	NDI, NPRS	CROM	Pearson's r	-0.0423012	-0.0115929	-0.0280091	-0.0273053	0.0854581	0.0785555	0.0915698	0.0851969	5
13	Quek 2012	Singapore	2012	Article published in peer reviewed journal	51	0.5686	66	NMSK NP (any duration)	NDI, VAS	CROM	Spearman's ρ		-0.2							5
14	Vernon 2013	Canada	2013	Article published in peer reviewed journal	64	0.5781	41.4	Chronic WAD II or III	NDI, VAS	CROM	Pearson's r				-0.4133				-0.3965	7
15	Kauther 2014	Germany	2014	Article published in peer reviewed journal	25	NR	22.32	NMSK NP (any duration)	NDI, VAS	Head goniometer	Pearson's r			-0.450226				-0.525454		4
16	Peolsson 2014	Sweden	2014	Article published in peer reviewed journal	198	0.47	50	Chronic Cervical radiculopathy due to cervical disk disease	NDI, VAS	CROM	Pearson's r		-0.2							5
17	Ernst 2015	Switzerland	2015	Article published in peer reviewed journal	19	0.789	29.16	Chronic non-specific NP	NDI	CROM	Pearson's r	-0.155195								6
18	Munoz-Garcia 2016	Spain	2016	Article published in peer reviewed journal	22	0.5	25.55	Chronic NP	NDI Spanish	CROM	Pearson's r	-0.216535	-0.256	-0.327	-0.267128					8
19	Senel 2017	Türkiye	2017	Conference abstract only.	44	0.89	46.4	Chronic non-specific neck pain	VAS, NDI	Goniometer	Pearson's r				-0.23				-0.22	2
20	DeRosario 2018	Spain	2018	Data received through communication with author	96	0.5312	39.3	Acute whiplash grade II/III	NPQ, VAS	A photogrammetry system	Pearson's r	-0.478582	-0.519723	-0.496668	-0.498513	-0.462372	-0.490133	-0.402466	-0.452402	4
21	Langenfeld 2018	Switzerland	2018	Data received through communication with author	30	0.7	43.8	Chronic MSK NP	NDI	CROM	Spearman's ρ	-0.220893	-0.0834828	-0.0118635	-0.159343					6
22	Beltran-Alacreu 2018	Spain	2018	Article published in peer reviewed journal	96	0.8333	42.51	Chronic non-specific neck pain	NDI, VAS	CROM	Pearson's r					-0.109842	-0.454	-0.367	-0.317012	7
23	DePauw 2018	Belgium	2018	Article published in peer reviewed journal	73	1	42.32	Chronic WAD and Chronic idiopathic NP	NDI Dutch, VPRS	Dual digital inclinometer	Spearman's ρ	-0.480062		-0.395293		-0.475015		-0.410444		4
24	Reddy 2019	Saudi Arabia	2019	Data received through communication with author	132	0.2727	47.18	cervical spondylosis, any duration	VAS, NDI	CROM	Pearson's r					-0.525454	-0.49541			5
25	DeZoete 2019	Australia	2019	Data received through communication with author	50	0.6	35.5	chronic idiopathic NP	VAS, NDI	CROM	Pearson's r	-0.672	-0.459							6
26	Thorp 2019	USA	2019	Article published in peer reviewed journal	62	0.7096	49.82	different types of NP, any duration	NDI, VPRS	CROM	Pearson's r	-0.578664	-0.35064	-0.492336	-0.479181					5
27	Aimi 2019a	Brazil	2019	Article published in peer reviewed journal	30	0.6	32.3	Chronic MSK NP	VAS within (BackPEI-A)	Fleximeter	Spearman's ρ					0.0170133		-0.0490684		5
28	Aimi 2019b	Brazil	2019	Article published in peer reviewed journal	39	0.615	36.1	any types of NP, any duration	VAS, NDI	Fleximeter	Pearson's r	-0.568				-0.25				4
29	Alalawi 2022	Spain	2022	Article published in peer reviewed journal	18	0.7777	38.7	Acute Whiplash injury	NDI Spanish, NRPS	Wearable IMU	Pearson's r	-0.513757	-0.304095			-0.566019	-0.264806			5
30	Espejo-Antunez 2022	Spain	2022	Article published in peer reviewed journal	29	0	26	Flight-related MSK NP	NDI Spanish, VAS	Head goniometer	Spearman's ρ	-0.580206	-0.608687	-0.239276	-0.491375					8
31	An 2022	China	2022	Data received through communication with author	12	1	19.9	MSK NP during training, rehearsal, or performance (any duration)	VAS	Tape measure	Pearson's r						-0.414011			6
32	Reddy 2022	Saudi Arabia	2022	Data received through communication with author	31	0.39	34.64	mechanical non-specific neck pain, any duration	VAS, NDI	CROM	Pearson's r	-0.510276	-0.48025							4
33	Ye et al., 2022	China	2022	Article published in peer reviewed journal	48	0.66	31	nonspecific acute unilateral neck pain with neck mobility deficits	VAS	Inclinometer	Pearson's r					-0.213				6
34	Missmann 2023	Austria	2023	Data received through communication with author	107	0.616	52.4	local or radicular pain for many reasons, any duration	NDI, NPRS	Universal full circle goniometer	Spearman's ρ				-0.000130592				-0.0547536	4
35	Aafreen 2023	India	2023	Article published in peer reviewed journal	50	0.4	35	chronic non-specific neck pain	NDI	Smartphone; App: Clinometer	Pearson's r	-0.465015	-0.445014							4
36	Thoomes 2023	Netherland	2023	Data received through communication with author	100	0.75	52.6	non-specific neck pain (any duration)	NPRS, NDI Dutch	CROM	Pearson's r	-0.250717	-0.227693	-0.195504	-0.224759	-0.110562	-0.106993	-0.0300846	-0.0826489	5
37	Yousefiyan 2023	Iran	2023	Data received through communication with author	25	0.72	44	chronic crevical radiculopathy	NPRS, NDI	CROM	Pearson's r	-0.0387266	0.0085244	-0.306905	-0.115267					4
38	Ayan 2023	Türkiye	2023	Data received through communication with author	35	0.7714	25.48	Chronic idiopathic neck pain	NDI Turkish	CROM	Spearman's ρ	-0.110002	0.17846	0.0225104	0.0308092					5
39	Knapstad 2023	Norway	2023	Data received through communication with author	74	0.836	39.3	chronic neck pain from either idiopathic or traumatic origin	NDI Norwegian	CROM	Pearson's r	-0.173766	-0.130305	-0.0987249	-0.134397					7
40	Kuligowski 2024	Poland	2024	Article published in peer reviewed journal	179	0.7765	30.17	Chronic neck pain	NDI, NPQ	Inclinometer	Spearman's ρ	0.84								2
41	Skordis 2024	Greece	2024	Article published in peer reviewed journal	50	0.64	NR	chronic non-specific neck pain	NDI Greek	3D moover IMU	Spearman's ρ	0.147278	0.0650147	0.220093	0.144716					4
42	Kim 2024	Korea	2024	Article published in peer reviewed journal	50	0.38	38.02	chronic non-specific neck pain	NPRS, NDI	Inclinometer	Pearson's r	-0.127566	-0.363277			-0.206114	-0.323063			7
43	Kyrosis 2024	Greece	2024	Article published in peer reviewed journal	35	0.857	39.66	chronic non-specific neck pain	NPRS, NDI	Digital goniometer	Pearson's r (analysis of Disability & AROM), Spearman's ρ (Pain & AROM)	-0.0651154						-0.0980396		5
44	Molaei 2024	Iran	2024	Data received through communication with author	39	0.7179	35.15	chronic non-specific neck pain	VAS, NDI Persion	Smartphone; App: PhysioMaster	Spearman's ρ	-0.205908	-0.190316			-0.228768	-0.10004			7
45	Araujo 2024	Brazil	2024	Data received through communication with author	30	0.7	30.86	chronic non-specific neck pain	NPRS, NDI Brazilian Portuguese	Goniometer	Pearson's r	-0.168852	-0.152302	-0.105061	-0.142174	0.0300481	0.0452551	-0.0452551	0.0100187	6
NDI: Neck Disability Index
NPQ: Northwick Park Neck Pain Questionnaire
VAS: Visual Analog Scale
VPRS: Verbal Pain Rating Scale
BackPEI-A: Back Pain and Body Posture Evaluation Instrument for Adults questionnaire
MCRU: Multi Cervical Rehabilitation Unit
IMU: Inertial Measurement Unit
CROM: Cervical Range of Motion device
AROM: Active Range of Motion
