# Supplementary material for: Association between cervical spine clinical active range of motion and pain or disability in people with neuromusculoskeletal neck pain: A systematic review and meta-analysis
Source: PLoS One. 2026 Jul 24;21(7):e0353504. doi: 10.1371/journal.pone.0353504 (PMC13399312; doi:10.1371/journal.pone.0353504)
Supplement: S2 Table — (XLSX) [file pone.0353504.s010.xlsx]

## Sheet: Sheet1
	Methodological quality assessment of included studies
	Publication	Research question or objective clearly stated	Selection					Method			Statistics		Overall methodological quality
			Population clearly specified and defined	Participation rate of eligible persons at least 50%	All subjects recruited from similar population, separate analyses for different groups if any	Inclusion and exclusion criteria pre-specified	Sample size justification provided	Exposure (AROM) measured on the same day of outcome (PROMs) assessment	Exposure (AROM) measures clearly defined, implemented consistently across all study participants, validity and reliability cited	Outcome measures (PROMs) clearly defined, implemented consistently across all study participants, validity and reliability cited	Statisticians and assessors blinded to exposure status of participants	Key potential confounding variables adjusted statistically	Total score	Low-Moderate-High RoB
1	Munoz-Garcia 2016	Y	Y	CD	Y	Y	N	Y	Y	Y	Y	N	8	M
2	Espejo-Antunez 2022	Y	Y	Y	Y	Y	Y	CD	Y	Y	N	N	8	M
3	Rodriquez 2008	Y	N	CD	Y	Y	N	CD	Y	Y	NR	N	5	H
4	An 2022	Y	N	CD	Y	Y	N	Y	Y	Y	NR	N	6	H
5	Kauther 2014	Y	N	CD	Y	Y	N	CD	Y	N	NR	N	4	H
6	Beltran-Alacreu 2018	Y	N	N	Y	Y	CD	Y	Y	Y	Y	N	7	M
7	Missmann 2023	Y	N	Y	Y	N	N	NR	N	Y	NR	N	4	H
8	Chiu 2005	Y	Y	Y	Y	Y	N	Y	N	Y	NR	N	7	M
9	Vernon 1997	Y	N	Y	Y	N	N	Y	Y	Y	N	N	6	H
10	Ernst 2015	Y	N	Y	Y	Y	N	N	Y	Y	NR	N	6	H
11	Wlodyka-Demaille 2002	Y	N	CD	CD	Y	N	CD	N	Y	NR	N	3	H
12	Peolsson 2014	Y	N	CD	Y	Y	N	NR	Y	Y	NR	N	5	H
13	Kasch 2001	Y	Y	Y	Y	Y	N	Y	Y	Y	N	Y	9	L
14	DePauw 2018	Y	N	CD	N	Y	N	NR	Y	Y	NR	N	4	H
15	Fernandez-Perez 2012	Y	N	CD	Y	Y	N	NR	Y	Y	Y	N	6	H
16	Langenfeld 2018	Y	N	CD	Y	Y	Y	CD	Y	Y	NR	N	6	H
17	Alalawi 2022	Y	N	CD	Y	Y	N	NR	Y	Y	NR	N	5	H
18	Aimi 2019a	Y	Y	CD	Y	Y	N	CD	Y	N	CD	N	5	H
19	DeRosario 2018	Y	N	CD	Y	NR	N	Y	N	N	NR	Y	4	H
20	Hermann 2001	Y	N	CD	N	Y	N	Y	Y	Y	NR	Y	6	H
21	Howell 2012	Y	N	CD	Y	Y	N	NR	N	Y	NR	Y	5	H
22	Vernon 2013	Y	N	Y	Y	Y	Y	Y	N	CD	N	Y	7	M
23	Saavedra-Hernandez 2012	Y	N	Y	Y	Y	N	NR	NR	Y	NR	N	5	H
24	Thorp 2019	Y	Y	CD	N	Y	N	NR	Y	Y	N	N	5	H
25	Lee 2007	Y	N	CD	Y	Y	N	Y	N	CD	NR	N	4	H
26	Quek 2012	Y	N	CD	Y	Y	N	Y	Y	N	NR	N	5	H
27	Williams 2011	Y	Y	Y	Y	Y	Y	CD	Y	Y	CD	N	8	M
28	Telci 2010	Y	N	CD	Y	CD	NR	CD	CD	CD	CD	N	2	H
29	Reddy 2022	Y	Y	CD	Y	Y	N	NR	NR	N	NR	N	4	H
30	Reddy 2019	Y	N	CD	Y	Y	N	NR	Y	Y	NR	N	5	H
31	DeZoete 2019	Y	Y	CD	Y	Y	N	NR	Y	Y	N	N	6	H
32	Kuligowski 2024	Y	N	CD	CD	Y	N	CD	N	N	NR	N	2	H
33	Skordis 2024	Y	Y	CD	CD	N	N	N	Y	Y	N	N	4	H
34	Kim 2024	Y	Y	Y	Y	Y	N	CD	Y	Y	NR	N	7	M
35	Kyrosis 2024	Y	N	CD	Y	Y	N	Y	N	Y	NR	N	5	H
36	Aafreen 2023	Y	Y	CD	Y	CD	N	NR	Y	N	NR	N	4	H
37	Thoomes 2023	Y	Y	CD	Y	Y	N	CD	N	Y	CD	N	5	H
38	Araujo 2024	Y	Y	CD	Y	Y	N	Y	N	N	Y	N	6	H
39	Yousefiyan 2023	Y	N	CD	Y	Y	N	NR	Y	N	N	N	4	H
40	Ayan 2023	Y	N	CD	Y	Y	N	NR	Y	Y	NR	N	5	H
41	Molaei 2024	Y	Y	Y	Y	Y	Y	Y	N	CD	CD	N	7	M
42	Knapstad 2023	Y	Y	Y	N	Y	N	Y	Y	Y	NR	N	7	M
43	Aimi 2019	Y	N	CD	CD	Y	Y	Y	N	N	NR	N	4	H
44	Senel 2017	Y	N	CD	Y	N	N	NR	N	N	NR	N	2	H
45	Ye 2022	Y	Y	CD	Y	Y	N	Y	Y	Y	NR	N	6	H
Abbreviations: Y, Yes; N, No; CD, Cannot determine; NR, Not reported; L, Low risk of bias; M, Moderate risk of bias; H, High risk of bias; AROM, active range of motion; PROMs, patient-reported outcome measures.
