# Supplementary material for: Association between cervical spine clinical active range of motion and pain or disability in people with neuromusculoskeletal neck pain: A systematic review and meta-analysis
Source: PLoS One. 2026 Jul 24;21(7):e0353504. doi: 10.1371/journal.pone.0353504 (PMC13399312; doi:10.1371/journal.pone.0353504)
Supplement: S3 Table — (XLSX) [file pone.0353504.s011.xlsx]

## Sheet: Sheet1
	Details of GRADE Evidence Profile Table (S3 Table)
		Summary of Findings		Quality Assessment
#	Outcome	Number of participants (Studies)	Effect size in Pearson's r (95%CI)	limitations in design / Risk of Bias	Inconsistency / Unexplained heterogeneity	Indirectness	Imprecision	Publication Bias	Large effect size	Quality or Certainty of the evidence (GRADE)	Comments
1	Correlation between Disability & Total AROM	2011 (23)	-0.30(-0.39, -0.20)	Downgrade (1005/2011=0.50 of patients from high RoB rated studies)	No Serious Inconsistency. The meta-analysis (k = 23) showed moderate heterogeneity (I² = 75.58%), but moderator analyses largely explained this variance. Specifically, the proportion of female participants accounted for 25.78% of the heterogeneity (QM = 6.83, p = 0.0090) and publication year for 29.70% (QM = 7.41, p = 0.0065). Subgroup analyses further reduced heterogeneity with pain chronicity (…	No serious Indirectness	No serious imprecision	No serious publication bias was detected in Egger's Funnel plot asymmetry test, and Rank correlation test	No upgrade	Very low
2	Correlation between Disability & Sagittal AROM	before outlier removal: 27 studies, N = 1,818; after removing Kuligowski 2024: 26 studies, N = 1,639.	-0.41 (-0.51, -0.31); -0.34 [-0.43, -0.25] after outlier removal	Downgrade (1005/1818=0.55 of patients from high RoB rated studies)	No Serious inconsistency. Leave-one-out sensitivity analyses highlighted that removing one influential study by Kuligowski et al. substantially reduced heterogeneity (I² = 90.85% to 71.04%). After leaving the influential study out, moderator analysis using female percentage accounted for 19.80% of the heterogeneity (QM = 4.93, p = 0.0265), indicating that higher female proportions are associated …	No serious Indirectness	No serious imprecision	No serious publication bias was detected in Egger's Funnel plot asymmetry test, and Rank correlation test	No upgrade. More sensitivity analysis were done to explore the nearly strong association of sagittal AROM with Disability, to check if the correlation between flexion and disability or extension and disability can be considered large (r>0.5), but the correlations remained stable between -0.3 to -0.4.	Very low
3	Correlation between Disability & Transverse AROM	1901 (24)	-0.29 [-0.37, -0.20]	Downgrade (1088/1901=0.57 of patients from high RoB rated studies)	No Serious Inconsistency. The meta-analysis (k = 24) revealed moderate heterogeneity (I² = 67.72%). Moderator analyses indicated that variation in the proportion of female participants explained 15.37% of the heterogeneity (QM = 4.47, p = 0.0346). Further subgroup analysis based on pain chronicity reduced residual heterogeneity to 57.57% and explained 35.40% of the variance (QM = 6.20, p = 0.0128…	No serious Indirectness	No serious imprecision	No serious publication bias was detected in Egger's Funnel plot asymmetry test, and Rank correlation test	No upgrade	Very low
4	Correlation between Disability & Coronal AROM	1411 (17)	-0.28 [-0.39, -0.16]	Downgrade (687/1411=0.49 of patients from high RoB rated studies)	No Serious Inconsistency. The meta-analysis (k = 17) showed moderate-to-high heterogeneity (I² = 76.55%; Q(16) = 55.13, p < 0.0001). However, moderator analyses revealed that female percentage explained 39.53% of the heterogeneity (QM = 6.54, p = 0.0105), and publication year accounted for 30.85% (QM = 6.16, p = 0.0131). Furthermore, subgroup analyses based on pain chronicity reduced residual het…	No serious Indirectness	No serious imprecision	No serious publication bias was detected in Egger's Funnel plot asymmetry test, and Rank correlation test	No upgrade	Very low
5	Correlation between Pain & Total AROM	1888 (15)	-0.26 [-0.36, -0.16]	Downgrade (988/1888=0.52 of patients from high RoB rated studies)	No Serious Inconsistency. The meta‐analysis (k = 15) demonstrated high heterogeneity (I² = 74.95%), yet moderator analyses accounted for a substantial portion of this variability. In the acute versus chronic pain subgroup analysis (k = 10), pain chronicity explained 48.15% of the heterogeneity (QM = 5.97, p = 0.0145), reducing residual heterogeneity to 64.69%. Similarly, the whiplash subgroup ana…	No serious Indirectness	No serious imprecision	No serious publication bias was detected in Egger's Funnel plot asymmetry test, and Rank correlation test	No upgrade	Very low
6	Correlation between Pain & Sagittal AROM	848 (13)	-0.24 (-0.36, -0.12)	Downgrade (702/848=0.83 of patients from high RoB rated studies)	No Serious Inconsistency. The overall meta-analysis indicated significant heterogeneity (I² = 70.49%), yet moderator and subgroup analyses clarified much of this variability. Risk of bias accounted for 12.1% of variability but remained insignificant (p = 0.16). Subgroup analysis by pain chronicity explained 25.97% of the heterogeneity (QM = 3.28, p = 0.01). The subgroup analysis by whiplash statu…	No serious Indirectness	No serious imprecision	No serious publication bias was detected in Egger's Funnel plot asymmetry test, and Rank correlation test	No upgrade	Very low
7	Correlation between Pain & Transverse AROM	670 (10)	-0.27 (-0.41, -0.11)	Downgrade (485/670=0.72 of patients from high RoB rated studies)	Downgrade. Some Inconsistency. The meta-analysis (k = 10) demonstrated high heterogeneity (I² = 74.04%). Leave-one-out sensitivity analysis and Influence analysis shows that removing the study by Saavedra-Hernandez et al. results in a slightly stronger effect size estimate (-0.33, 95% CI: -0.48 to -0.18) and reduces heterogeneity (I² = 63.94%). After leaving the influential study out, moderator a…	No serious Indirectness	No serious imprecision	No serious publication bias was detected in Egger's Funnel plot asymmetry test, and Rank correlation test	No upgrade	Very low
8	Correlation between Pain & Coronal AROM	582 (9)	-0.22 (-0.37, -0.06)	Downgrade (486/582=0.84 of patients from high RoB rated studies)	Downgrade. Some inconsistency. The meta-analysis (k = 9) demonstrated moderate heterogeneity (I² = 69.18%). Leave-one-out sensitivity analysis excluding Saavedra Hernandez et al produced a slightly stronger effect size (–0.27, 95% CI: –0.41 to –0.12) and reduces heterogeneity, as indicated by a lower I² (57.44%). After leaving the influential study out, moderator analysis using female percentage …	No serious Indirectness	No serious imprecision	No serious publication bias was detected in Egger's Funnel plot asymmetry test, and Rank correlation test	No upgrade	Very low
	For each domain that was not met quality was reduced by one level.
	(1) limitations in design (downgraded if >25% of the participants were from studies with a high RoB- rated as poor via NIH tool- [Rubinstein et al. 2013]);
	(2) inconsistency of results (downgraded in the presence of substantial heterogeneity [I 2 > 50%] or inconsistent findings [in the presence of widely differing estimates of effect (Fisher's Z value)]). If there is still moderate to high residual heterogeneity after accounting for the subgroup effects, the evidence may need to be downgraded for inconsistency. However, if the residual heterogeneity…
	(3) indirectness ( i.e. generalizability of the findings; downgraded if >50% of the participants were outside the target population of NP, for example, studies which exclusively examined people with subclinical NP);
	(4) imprecision (downgraded if <85 patients for continuous data - AROM- ) generated by conventional sample size calculation for a single adequately powered (80%) study of correlation coefficient;
	(5) other ( e.g. ., publication bias). Comparisons that included only a single study (N < 400 for continuous outcomes, N < 300 for dichotomous outcomes) were considered inconsistent and imprecise and thought to provide “low-quality evidence,” which could be further downgraded to “very-low quality evidence” if limitations in design or indirectness were also present.
	(6) Large Effect Size
	References for rating
	1) Rubinstein, S. M. , Terwee, C. B. , Assendelft, W. J. , de Boer, M. R. & van Tulder, M. W. (2013). Spinal Manipulative Therapy for Acute Low Back Pain. Spine, 38 (3), E158-E177. doi: 10.1097/BRS.0b013e31827dd89d.
	2) Guyatt GH, Oxman AD, Kunz R, Woodcock J, Brozek J, Helfand M, et al. GRADE guidelines: 7. Rating the quality of evidence—inconsistency. Journal of Clinical Epidemiology 2011;64:1294–302. https://doi.org/10.1016/j.jclinepi.2011.03.017.
