# Supplementary material for: Association between cervical spine clinical active range of motion and pain or disability in people with neuromusculoskeletal neck pain: A systematic review and meta-analysis
Source: PLoS One. 2026 Jul 24;21(7):e0353504. doi: 10.1371/journal.pone.0353504 (PMC13399312; doi:10.1371/journal.pone.0353504)
Supplement: S3 File — (XLSX) [file pone.0353504.s014.xlsx]

## Sheet: Sheet1
S3 File. Reports not retrieved and full-text reports excluded, with specific reasons (n = 374)
REPORTS NOT RETRIEVED - No full-text and no reply from authors (was reported in PRISMA Flow as 'Reports not retrieved')
#	Study
1	Bismil 2012
2	Lange 2009
3	Reid 2015
4	Asker 2014
5	Choi 2012
6	Armijo-Olivo 2011
7	Fernandez-Carnero 2011
8	Msp 2022
9	Khaibullina 2021
10	Aydogdu 2019
11	Makarov 2004
12	Ayan 2023
13	Can 2010
14	OzelAsliyuce 2018
15	Osterbauer 1996
16	Broseta 2017
REASON 1.1. Wrong outcome or outcome measure, AROM outcome measure not routine clinical practice, PROMs not eligible
#	Study
1	Ayan 2020
2	Alsultan 2019
3	Magnusson 2000
4	Zwart 1997
5	Norris 1983
6	SarigBahat 2023
7	Page 2023
8	Liang 2021
9	Salehi 2021
10	Mingels 2020
11	Marchand 2019
12	Alsultan 2019
13	Ris 2019
14	daSilva 2018
15	Lascurain-Aguirrebena 2018
16	Wilke 2016
17	Waeyaert 2016
18	Kristjansson 2016
19	Treleaven 2016
20	SarigBahat 2015
21	SarigBahat 2014
22	Vikne 2013
23	Tsang 2013
24	Park 2012
25	Tsai 2012
26	Pedler 2011
27	Treleaven 2011
28	Baydal-Bertomeu 2011
29	SarigBahat 2010
30	Roijezon 2010
31	Lomond 2010
32	Woodhouse 2010
33	Grip 2008
34	Lee 2008
35	Grip 2007
36	Treleaven 2005
37	Antonaci 2002
38	Maigne 2009
39	Kall 2008
40	Muhle 2001
41	Snodgrass 2016
42	Meisingset 2015
43	Lecompte 2012
44	SarigBahat 2011
45	Davidson 2011
46	Numasawa 2011
47	Davidson 2011
48	Lin 2022
49	Getsoian 2020
50	Rickard 2006
51	AMEVO 1992
52	SarigBahat 2014
53	Forsberg 2024
54	Aragon-Basanta 2024
55	Forsberg 2023
56	Anarte-Lazo 2023
57	SarigBahat 2023
58	Anarte-Lazo 2024
59	Pedler 2011
60	Davidson 2011
61	Lee 2008
62	Meisingset 2015
63	Treleaven 2011
64	Woodhouse 2010
65	Roijezon 2010
66	Tsang 2013
67	Ris 2019
68	Norlander 1998
69	Bocos-Corredor 2023
70	Nedic 2022
71	Micarelli 2022
72	Tegern 2021
73	Park 2020
74	Quek 2013
75	Armijo-Olivo 2013
76	Walczynska-Dragon 2011
77	Falla 2011
78	Hall 2010
79	Hall 2010
80	Nieto 2009
81	Hall 2004
82	Ariens 2001
83	Najeeb 2022
84	Nimbarte 2012
85	Colak 2024
86	VanGorp 2024
87	Unal 2024
88	Anarte-Lazo 2024
89	Akhter 2023
90	Tegern 2023
91	Alshahrani 2024
92	Assel 2023
93	Page 2023
94	Kirmizi 2023
95	OzunluPekyavas 2014
96	Zeng 2005
97	O'Brien-Masias 2022
98	Soares 2013
REASON 1.2. Included based on the published protocol, but biomechanical outcomes other than AROM (neck muscle strength, proprioception. Etc.) - Therefore not included in this SRMA
#	Study	Outcome
1	Poesl 2023	proprioception
2	Dere 2023	endurance
3	Ghamkhar 2020	Proprioception, endurance
4	Raizah 2023	Proprioception
5	Moustafa 2022	Proprioception
6	Bohannon 2022	strength
7	Roijezon 2022	proprioception
8	Habberfield 2022	strength
9	OzelAsliyuce 2022	proprioception
10	Tsang 2022	velocity
11	Reddy 2019	proprioception
12	Goncalves 2019	Proprioception
13	Ghamkhar 2019	endurance
14	Ghamkhar 2018	endurance, proprioception
15	AmiriArimi 2018	endurance, proprioception
16	Martins 2018	strength, endurance
17	Ghamkhar 2017	endurance
18	Kahlaee 2017	endurance
19	Subbarayalu 2017	endurance
20	Kristjansson 2016	proprioception
21	Dugailly 2015	Proprioception
22	Halvorsen 2014	endurance
23	Parazza 2014	endurance
24	Lindstroem 2012	Strength
25	Oddsdottir 2012	Proprioception
26	Edmondston 2011	endurance
27	Lindstrom 2011	strength
28	Roijezon 2010	proprioception
29	Armijo-Olivo 2010	endurance
30	Armijo-Olivo 2010	endurance
31	Hage 2009	proprioception
32	Pearson 2009	strength
33	Ylinen 2004	Strength
34	Rix 2001	Proprioception
35	Hudswell 2005	endurance
36	Reid 2016	Proprioception
37	Reid 2015	Proproception
38	Yalcinkaya 2020	neck flexor endurance
39	Wint 2022	Endurance, Proprioception
40	Reddy 2022	Proprioception
41	Warikoo 2013	endurance
42	Arora 2010	endurance
43	Ganu 2012	Proprioception
44	Guru 2013	Endurance
REASON 2. Wrong statistical analysis; or data (correlation coefficients) were not reported adequately for pooling and no response was received from the author to inquiries
#	Study
1	VonPiekartz 2016
2	Strimpakos 2011
3	Rajalaxmi 2023
4	Basharat 2023
5	BinTariq 2023
6	Raizah 2023
7	Rix 2001
8	Yalcinkaya 2020
9	Ponvel 2018
10	Peolsson 2014
11	Olson 2000
12	Wannaprom 2023
13	Khan 2023
14	Visscher 2000
15	Bono 2000
16	Heikkila 1998
17	Norlander 1997
18	Heikkila 1996
19	Ylinen 1994
20	Braun 1991
21	Rosomoff 1989
22	Sremakaew 2023
23	Rampazo 2021
24	Cabanillas-Barea 2022
25	Kasch 2022
26	Alalawi 2022
27	Kanda 2021
28	Devecchi 2022
29	Siu 2022
30	Elizagaray-Garcia 2022
31	Multanen 2021
32	Reddy 2021
33	Fidalgo-Herrera 2020
34	Ghamkhar 2020
35	Kahlaee 2020
36	Li 2019
37	Kapitan 2019
38	Krogh 2018
39	Girasol 2018
40	Chen 2018
41	Castaldo 2018
42	Lopez-de-Uralde-Villanueva 2018
43	Ris 2017
44	Alahmari 2017
45	Park 2017
46	Beltran-Alacreu 2018
47	vonPiekartz 2016
48	Meisingset 2016
49	Shahidi 2015
50	Mohammad 2015
51	Ezzat 2015
52	Pajediene 2015
53	L'Heureux-Lebeau 2014
54	Tsang 2014
55	Smith 2014
56	Ng 2014
57	Mustalampi 2016
58	Shahidi 2012
59	Kauther 2012
60	Guo 2012
61	Kasch 2011
62	Descarreaux 2010
63	VandenOord 2010
64	Schmitt 2009
65	DeLoose 2009
66	Uthaikhup 2009
67	Woodhouse 2008
68	Pereira 2008
69	Perreault 2008
70	Johnston 2008
71	Cagnie 2007
72	Jull 2007
73	O'Leary 2007
74	Hamberg-vanReenen 2006A
75	Hamberg-vanReenen 2006B
76	Feipel 2006
77	Prushansky 2006
78	Zito 2006
79	Kumbhare 2005
80	Prushansky 2005
81	Tomlinson 2005
82	Ang 2005
83	Lee 2005
84	Ylinen 2004
85	Kristjansson 2004
86	Lee 2004
87	Kirby 2004
88	Sterling 2003
89	Treleaven 2003
90	Dumas 2001
91	Osmotherly 2008
92	Ang 2008
93	Tuttle 2006
94	Sterling 2006
95	Agarwal 2005
96	Humphreys 2002
97	Ohlsson 1995
98	Watson 1993
99	Reid 2016
100	Law 2013
101	Radulovic 2012
102	Kumbhare 2012
103	Schmitt 2011
104	Asquini 2022
105	Afzal 2022
106	Awadallah 2021
107	Rajalaxmi 2020
108	Telci 2020
109	Sekeroz 2019
110	Tavares 2023
111	Ahmed 2021
112	Neeraj 2019
113	Lobbos 2018
114	Rushton 2014
115	Baydal-Bertomeu 2007
116	HAMALAINEN 1994
117	ALARANTA 1994
118	Grondin 2022
119	Aarnio 2022
120	Angst 2014
121	Sharma 2023
122	Pasinato 2016
123	Mukesh 2017
124	deZoete 2020
125	Rix 2001
126	Heikkila 1996
127	Grondin 2022
128	Kumbhare 2005
129	Yildiz 2005
130	Subaşi 2011
131	ÖZGÖREN 2022
132	Cetin 2023
133	Milicic 1994
REASON 5. The population was ineligible
#	Study
1	Kauther 2012
2	Maarten A. Schmitt, 2011
3	Park 2024
4	Hagen 1997
5	deWijer 1996
6	Ernst 2023
7	Gencosmanoglu 2021
8	Tegern 2023
9	Hwang 2022
10	Brown 2022
11	Zhou 2021
12	Reddy 2021
13	Salinas-Bueno 2021
14	Jun 2021
15	Greenbaum 2020
16	Piekartz 2020
17	Ferreira 2019
18	Snodgrass 2018
19	Ballenberger 2018
20	Kim 2018
21	Tirgar 2015
22	De-la-Llave-Rincon 2011
23	Armijo-Olivo 2010
24	Armijo-Olivo 2010
25	Hush 2009
26	Smith 2008
27	Kwak 2005
28	Lee 2005
29	Yeung 2004
30	Hakkinen 2004
31	Alricsson 2009
32	Hudswell 2005
33	Nordander 2016
34	vanderLaan 2022
35	Hiestand-Saho 2022
36	Houle 2020
37	Coutinho 2019
38	Marchand 2014
39	Gong 2012
40	Gemmell 2007
41	HAMALAINEN 1993
42	Aydemir 2019
43	Veseta 2020
44	ArmijoOlivo 2010
45	Bullock 2024
46	Wang 2024
47	Aafreen 2024
48	Souza 2024
49	Prasertsakul 2023
50	Yilmaz 2024
51	Abbott 2023
52	GalijaÅ¡eviÄ‡ 2024
53	Roig-MaimÃ³ 2024
54	Reddy 2023
55	Ferreira 2019
56	Hagen 1997
57	Palacios-Cena 2015
REASON 6. Wrong study design (other than Observational Cross-sectional)
#	Study
1	Kumbhare 2011
2	Jones 2005
3	Gemmell 2007
4	Janczyk 2023
5	Sremakaew 2024
6	Cox 2020
7	deZoete 2020
8	Liew 2019
9	Wibault 2014
10	Guzy 2013
11	Salo 2012
12	Rudolfsson 2012
13	Sjostrom 2010
14	Kasch 2008
15	Tederko 2004
16	Cramer 2014
17	FidalgoHerrera 2020
18	Besen 2021
19	AbdulHalimNadier 2018
20	Gargan 1997
21	Jorritsma 2014
22	Gunn 2001
23	Weigl 2021
24	Xu 2006
25	Bärtschi 2024
